# Supplementary material for: Phenotypic Assessment of Probiotic and Bacteriocinogenic Efficacy of Indigenous LAB Strains from Human Breast Milk
Source: Curr Issues Mol Biol. 2022 Feb 1;44(2):731–49. doi: 10.3390/cimb44020051 (PMC8929004; doi:10.3390/cimb44020051)
Supplement: Supplementary file 1 [file cimb-44-00051-s001.zip]

Archive with 1 entries (1 files):
- cimb-1558970-supplementary.pdf
